# Supplementary material for: Digital Quantification of Gene Expression in Sequential Breast Cancer Biopsies Reveals Activation of an Immune Response
Source: PLoS One. 2013 May 31;8(5):e64225. doi: 10.1371/journal.pone.0064225 (PMC3669373; doi:10.1371/journal.pone.0064225)
Supplement: Table S2 — Gene expression differences between CNB and EB. The table includes the mean, median and standard of change between the biopsies and the p-values for the Wilcoxon's signed rank test. (XLSX) [file pone.0064225.s004.xlsx]

## Sheet: Sheet1
Table S2. Gene expression differences between CNB and EB
Sample ID			1c	1e	2c	2e	3c	3e	4c	4e	4e	5c	5e	6c	6e	7c	7e	8c	8e	8e	9c	9c	10c	10e	11c	11e	12c	12e	13c	13e	14c	14e	15c	15e	16c	16e	17c	17e	18c	18e	19c	19e	20c	20e	21c	21e	21e
Owner
File Version			1.6	1.6	1.6	1.6	1.6	1.6	1.6	1.6	1.6	1.6	1.6	1.6	1.6	1.6	1.6	1.6	1.6	1.6	1.6	1.6	1.6	1.6	1.6	1.6	1.6	1.6	1.6	1.6	1.6	1.6	1.6	1.6	1.6	1.6	1.6	1.6	1.6	1.6	1.6	1.6	1.6	1.6	1.6	1.6	1.6
Comments
Lane Attributes
FOV Count			600	600	600	600	600	600	600	600	600	600	600	600	600	600	600	600	600	600	600	600	600	600	600	600	600	600	600	600	600	600	600	600	600	600	600	600	600	600	600	600	600	600	600	600	600
FOV Counted			599	600	600	600	593	595	598	595	600	600	579	590	598	598	596	598	593	588	598	595	600	599	600	599	599	600	600	599	600	600	599	600	600	600	592	598	600	599	600	600	600	599	597	600	599
Scanner ID			DA35	DA35	DA35	DA35	DA35	DA35	DA35	DA35	DA35	DA35	DA35	DA35	DA35	DA35	DA35	DA35	DA35	DA35	DA35	DA35	DA35	DA35	DA35	DA35	DA35	DA35	DA35	DA35	DA35	DA35	DA35	DA35	DA35	DA35	DA35	DA35	DA35	DA35	DA35	DA35	DA35	DA35	DA35	DA35	DA35
StagePosition			1	1	1	1	1	1	1	1	1	1	1	1	1	1	1	1	1	1	1	1	1	1	1	1	1	1	1	1	1	1	1	1	1	1	1	1	1	1	1	1	1	1	1	1	1
Binding Density			0.22	0.18	0.16	0.17	0.17	0.1	0.14	0.11	0.11	0.14	0.09	0.17	0.12	0.14	0.11	0.16	0.12	0.13	0.15	0.1	0.14	0.1	0.14	0.11	0.11	0.11	0.13	0.1	0.1	0.14	0.12	0.13	0.21	0.15	0.23	0.2	0.14	0.18	0.14	0.17	0.17	0.16	0.14	0.19	0.19
Messages
Reporter Counts
Code Class	Name	Accession
Positive	POS_A(128)	ERCC_00117.1	16967	22359	23350	21229	20393	17803	19067	18299	19778	22703	22877	16755	14958	18177	20054	16030	14107	16863	17187	17061	27923	26493	28804	25090	25718	23898	27899	18388	20755	28139	21648	24079	23784	23193	20720	24777	22861	21952	24499	22109	24049	19686	16189	14299	19395
Positive	POS_B(32)	ERCC_00112.1	4872	6113	6704	5930	5736	5139	5457	5229	5459	6262	6479	5220	4389	5673	6187	4878	4166	4991	5269	5110	8255	7926	8397	7167	7476	7065	8203	5463	6051	7970	6306	7124	7161	7079	6463	7216	6682	5565	7320	6724	7008	5927	5206	4533	6225
Positive	POS_C(8)	ERCC_00002.1	1244	1462	1602	1454	1455	1211	1309	1258	1373	1472	1516	1445	1285	1508	1760	1353	1224	1379	1479	1427	2115	2005	2159	1888	1935	1729	2172	1377	1616	2294	1738	1936	1999	1964	1830	1890	1833	1740	2099	1792	1943	1716	1459	1266	1707
Positive	POS_D(2)	ERCC_00092.1	280	368	376	337	302	265	306	319	321	332	330	336	268	293	363	293	281	274	304	285	462	435	458	383	402	373	448	299	378	418	354	437	412	379	379	406	444	385	430	396	405	343	294	248	362
Positive	POS_E(0.5)	ERCC_00035.1	78	82	112	106	77	75	105	70	90	87	88	73	65	65	73	74	79	69	82	65	127	125	128	133	105	108	114	84	84	130	108	112	106	103	108	125	111	103	105	130	102	90	74	69	93
Positive	POS_F(0.125)	ERCC_00034.1	35	58	39	38	46	36	36	28	42	41	39	34	25	36	50	28	25	30	40	47	60	68	60	52	43	40	39	38	37	49	28	37	55	27	37	56	64	28	37	37	59	42	41	21	46
Sum			23476	30442	32183	29094	28009	24529	26280	25203	27063	30897	31329	23863	20990	25752	28487	22656	19882	23606	24361	23995	38942	37052	40006	34713	35679	33213	38875	25649	28921	39000	30182	33725	33517	32745	29537	34470	31995	29773	34490	31188	33566	27804	23263	20436	27828
Avg/sum			1.24706	0.961699	0.909674	1.00626	1.04524	1.19353	1.114	1.16161	1.08177	0.947537	0.934471	1.22684	1.39476	1.13685	1.0277	1.2922	1.47249	1.24019	1.20176	1.22009	0.751786	0.790134	0.731791	0.843374	0.82054	0.881463	0.753081	1.14141	1.01228	0.750668	0.969984	0.868081	0.873468	0.894061	0.991165	0.849319	0.915019	0.983308	0.848827	0.938696	0.872193	1.05294	1.25848	1.43257	1.05204
Negative	NEG_A(0)	ERCC_00096.1	14.9648	4.8085	10.0064	12.0751	10.4524	5.96764	4.45602	5.80805	5.40887	9.47537	10.2792	7.36103	8.36857	7.95792	4.11079	9.04539	10.3074	6.20097	8.41231	4.88036	6.76607	7.11121	10.2451	7.59037	9.84648	3.52585	8.2839	15.9797	12.1473	4.50401	4.84992	10.417	10.4816	13.4109	13.8763	11.0412	3.66008	11.7997	5.94179	4.69348	8.72193	11.5824	12.5848	4.29772	11.5724
Negative	NEG_B(0)	ERCC_00041.1	7.48238	11.5404	6.36772	5.03129	4.18095	3.58058	8.91204	4.64644	7.57242	4.73768	3.73788	7.36103	4.18428	9.09476	5.13849	7.75319	4.41747	4.96078	10.8158	8.54063	2.25536	4.7408	8.7815	5.06024	9.02594	7.93317	5.27157	4.56564	8.09821	5.25467	8.72985	5.20849	3.49387	5.36437	9.91165	6.79456	9.15019	10.8164	6.79062	4.69348	4.36097	4.21177	8.80937	17.1909	7.36425
Negative	NEG_C(0)	ERCC_00019.1	1.24706	2.8851	3.6387	2.01251	2.09047	4.77411	3.34201	2.32322	6.49064	4.73768	5.60683	7.36103	2.78952	2.27369	7.19389	2.5844	1.47249	2.48039	4.80703	3.66027	5.2625	2.3704	2.92717	5.90362	3.28216	3.52585	8.2839	5.70705	4.04911	2.252	2.90995	2.60424	5.24081	3.57625	4.95583	2.54796	8.23517	1.96662	3.39531	5.63217	5.23316	3.15883	10.0678	7.16286	3.15611
Negative	NEG_D(0)	ERCC_00076.1	4.98825	0.961699	2.72902	4.02503	2.09047	1.19353	6.68403	4.64644	4.32709	4.73768	0.934471	8.58787	0	6.82107	4.11079	6.46099	5.88996	7.44117	1.20176	6.10045	0.751786	1.58027	3.65896	3.3735	4.1027	1.76293	4.51849	2.28282	3.03683	3.75334	4.84992	4.34041	6.98775	4.47031	4.95583	3.39728	4.5751	5.89985	0.848827	2.81609	9.59413	5.26472	8.80937	2.86514	7.36425
Negative	NEG_E(0)	ERCC_00098.1	8.72944	19.234	13.6451	10.0626	8.3619	10.7417	6.68403	8.13127	12.9813	10.4229	6.5413	13.4952	8.36857	20.4632	9.24929	10.3376	10.3074	4.96078	12.0176	8.54063	11.2768	8.69147	11.7087	6.74699	9.84648	14.9849	12.0493	7.98987	14.1719	9.00801	9.69984	19.0978	13.9755	13.4109	14.8675	11.0412	7.32015	19.6662	11.8836	8.44826	9.59413	13.6883	13.8433	12.8931	15.7805
Negative	NEG_F(0)	ERCC_00126.1	3.74119	13.4638	6.36772	6.03754	6.27142	2.38706	2.22801	3.48483	9.73596	2.84261	5.60683	11.0415	4.18428	9.09476	8.22159	3.87659	5.88996	7.44117	6.00879	6.10045	8.26964	3.16054	5.12254	7.59037	1.64108	9.6961	12.8024	6.84846	5.06138	7.50668	2.90995	6.94465	4.36734	3.57625	6.93816	10.1918	4.5751	6.88316	4.24413	6.57087	7.84974	5.26472	8.80937	5.73029	10.5204
Negative	NEG_G(0)	ERCC_00144.1	22.4471	16.3489	15.4645	27.1689	16.7238	15.5159	25.6221	19.7474	20.5537	14.2131	20.5584	13.4952	30.6848	21.6001	22.6094	19.383	19.1424	19.8431	31.2457	29.2821	27.8161	27.6547	17.563	28.6747	17.2313	26.4439	28.6171	35.3837	28.3437	30.7774	19.3997	40.7998	32.3183	22.3515	31.7173	16.9864	19.2154	33.4325	22.0695	23.4674	29.6546	20.0059	27.6866	34.3817	29.457
Negative	NEG_H(0)	ERCC_00154.1	6.23531	8.65529	2.72902	1.00626	5.22618	0	3.34201	2.32322	3.24532	6.63276	3.73788	3.68051	6.97381	1.13685	3.0831	5.16879	2.94498	11.1618	8.41231	1.22009	5.2625	5.53094	1.46358	1.68675	3.28216	7.05171	2.25924	1.14141	4.04911	3.75334	2.90995	1.73616	1.74694	8.94061	9.91165	8.49319	5.49012	14.7496	6.79062	3.75478	6.97755	8.42355	10.0678	7.16286	7.36425
Endogenous	CLTC	NM_004859.2	519.552	541.131	1106.88	1259.51	329.455	416.895	392.965	475.661	432.977	413.956	386.345	352.484	346.873	318.898	366.537	449.82	497.142	446.079	215.762	251.195	321.911	345.734	555.419	570.579	1215.78	1015.32	317.463	402.606	372.097	371.392	392.783	497.811	345.249	368.852	326.847	275.988	386.11	295.932	309.146	232.497	503.149	400.068	369.55	400.779	336.352
Endogenous	GAPDH	NM_002046.3	1322.5	1337.96	1038.55	1000.28	1312.75	1270.23	2016.21	2061.2	1810.18	2230.08	1981.81	1862.18	1569.06	4954.63	5172.25	2039.99	1543.86	1737.17	2804.91	2708.19	1955.46	1915.07	2055.44	1850.9	642.01	716.696	2649.05	2145.31	1846.96	1936.31	1708.86	1520.84	3658.26	3152.75	2054.96	2429.08	1470.74	2413.55	1473.99	1874.67	3149.12	3022.13	1601.38	1583.34	1668.48
Endogenous	GUSB	NM_000181.1	126.514	149.653	58.9759	119.385	121.645	175.878	136.026	108.484	100.294	96.8834	135.936	135.969	151.757	63.059	46.5444	116.592	126.228	132.373	114.709	125.597	128.631	150.319	91.496	97.416	126.38	103.523	112.876	143.788	91.333	91.4705	119.025	94.3862	55.5618	68.8679	168.083	155.315	145.204	80.0473	215.206	315.34	102.11	89.5904	258.685	286.791	287.014
Endogenous	HPRT1	NM_000194.1	105.71	96.135	89.9022	86.1277	105.426	78.1678	93.707	80.6676	134.541	91.5988	85.8545	116.017	173.436	93.6876	174.542	119.601	99.0401	143.253	222.59	188.396	134.629	135.287	82.4753	73.062	131.435	155.284	183.423	123.658	155.604	149.879	130.928	132.445	160.554	157.579	121.489	116.867	121.003	134.221	206.666	102.218	104.329	148.288	119.942	103.058	103.894
Endogenous	PGK1	NM_000291.2	906.404	891.495	1737.48	907.644	1189.48	179.029	610.475	430.957	415.401	563.784	129.891	1932.27	527.22	1041.35	141.822	1634.63	902.636	679.627	873.679	179.353	1283.3	282.868	625.682	263.976	470.99	309.394	269.603	429.17	305.707	659.837	620.789	659.742	3386.44	947.705	2707.86	3131.44	746.656	2037.42	532.215	2013.5	1084.14	1338.29	1808.44	2733.35	2127.22
Endogenous	TUBB	NM_178014.2	1312.94	1142.72	1306.1	1097.49	1709.11	1537.3	1307.36	1235.05	1100.79	1273.58	1230.58	907.443	745.234	1419.73	884.344	898.136	957.387	748.905	712.835	588.738	881.756	754.602	1152.08	1335.99	581.348	668.916	497.359	658.548	1096	1145.03	960.704	998.667	653.33	700.351	845.591	640.293	1221.03	850.603	503.856	543.16	704.408	693.553	639.257	587.116	681.244
GEOMEAN			1044.89	457.162	595.889	555.94	485.783	86.323	347.254	196.743	208.346	253.425	61.5353	782.18	242.482	594.556	83.2201	809.341	357.233	322.221	414.609	73.227	531.43	123.822	267.537	114.206	152.944	104.299	100.585	186.995	140.986	320.911	268.759	268.648	1073.94	360.864	1352.98	1051.13	391.892	572.953	234.14	661.954	555.348	642.306	914.51	1296.71	1044.77
AVG/GEOMEAN			0.450888	1.03055	0.790633	0.847447	0.969835	5.45775	1.35673	2.39465	2.26128	1.85905	7.65625	0.602329	1.94294	0.792405	5.66125	0.582115	1.31883	1.46213	1.13632	6.43382	0.886533	3.8049	1.76099	4.12527	3.08041	4.51708	4.68391	2.51948	3.34168	1.4681	1.75298	1.7537	0.438693	1.30556	0.348216	0.44821	1.20219	0.822283	2.01217	0.711725	0.848349	0.733497	0.515172	0.363327	0.450939
Endogenous	NDC80 KNTC2	NM_006101.2	22.4914	16.8484	38.1186	47.754	20.2741	0	39.2965	27.8164	51.3701	24.6612	42.9272	32.5143	18.9696	95.4893	116.361	33.8494	19.4196	27.1999	40.9676	70.6485	59.3169	66.1404	61.8564	41.7497	45.4968	47.7797	28.2189	37.3848	57.506	41.8781	34.0072	24.3577	15.3274	38.5193	30.0271	16.369	53.9014	63.8761	15.3719	10.0214	20.7179	23.1699	12.3183	17.6968	19.925
Endogenous	ACTR3B	NM_020445.4	84.3428	106.046	56.099	65.6617	103.398	45.5979	84.6386	77.886	80.7244	86.3143	100.164	71.6792	92.1381	110.804	104.725	97.787	73.7945	83.4132	222.59	243.345	54.6516	72.1532	60.5678	62.6246	65.7176	59.7247	81.1295	63.2667	101.481	96.9808	98.6209	85.252	22.6079	32.6831	49.7	31.9766	63.8017	52.5563	83.6914	36.7451	63.6335	92.6797	31.7684	13.5328	27.5154
Endogenous	adm	NM_001124.1	13.4948	28.7414	17.2612	24.7297	31.4249	71.6538	4.53421	8.34493	17.1234	26.4227	85.8545	27.3415	70.4585	17.116	75.6347	26.3273	21.3616	32.6399	23.2149	70.6485	25.3263	135.287	91.496	107.853	32.8588	19.9082	38.801	37.3848	10.1481	28.6534	28.9061	54.8049	22.2247	100.384	15.8764	19.795	77.002	150.392	37.5757	129.61	27.3772	64.1035	26.5817	24.9836	38.9011
Endogenous	AIB1	NM_181659.1	136.073	145.689	226.554	203.807	204.769	156.336	75.5702	94.5759	117.417	155.013	150.245	109.366	154.467	105.399	52.3625	227.167	244.687	239.36	255.364	290.444	129.964	192.408	353.097	354.873	108.687	171.211	84.6568	117.906	108.246	128.94	142.83	158.325	118.787	168.084	114.931	92.8844	214.506	237.716	121.267	95.5374	176.842	156.783	116.7	85.8813	95.3551
Endogenous	AKT	NM_005163.2	828.809	943.51	1180.96	810.965	889.021	866.36	772.327	1087.62	692.273	665.853	615.29	552.003	609.737	371.147	238.54	801.854	926.316	768.852	595.395	596.587	363.899	429.913	1104.4	866.307	500.465	453.908	744.275	609.661	690.071	739.479	942	1297.05	572.095	552.11	571.895	550.454	792.021	902.351	903.525	689.473	687.39	636.401	674.267	690.694	563.117
Endogenous	alpha6 integrin cd49f	NM_001079818.1	230.537	318.137	40.9954	84.4222	149.015	91.1957	102.775	164.117	114.971	86.3143	57.2363	175.873	189.696	289.17	296.721	75.2208	66.0267	54.3999	24.5805	39.2492	122.633	90.1915	79.8979	104.374	214.846	167.229	74.0747	80.5212	50.7405	71.6336	57.8123	57.8496	42.5335	72.3696	208.809	263.426	72.6019	52.5563	73.4434	89.5245	44.3955	53.2909	112.81	133.246	154.656
Endogenous	ANLN	NM_018685.2	10.6834	3.96433	17.2612	23.0242	5.06853	32.5699	15.114	19.4715	24.462	5.28455	21.4636	15.5182	2.70994	27.0253	52.3625	6.01766	11.6518	21.76	17.7526	47.099	21.9939	15.0319	23.1962	13.9166	7.5828	23.8899	7.05473	20.1303	13.5308	14.3267	22.1047	12.1789	13.4115	12.8398	15.5313	4.18741	26.4007	21.0225	0	4.00856	12.5787	17.7636	11.0217	7.80739	5.69284
Endogenous	AR	NM_000044.2	412.717	377.602	122.986	305.284	612.279	234.503	234.267	339.36	281.312	315.311	200.327	180.306	186.986	13.5126	52.3625	294.866	264.107	277.439	58.7202	141.297	7.99779	21.0447	136.6	146.124	48.0244	15.9266	479.722	391.103	91.333	88.1644	142.83	133.967	129.516	236.952	181.888	125.242	74.8019	71.9617	541.432	132.283	223.457	184.587	173.105	129.082	176.953
Endogenous	ATP6V1C1	NM_001695.4	61.8514	84.242	55.3798	61.398	72.9869	32.5699	61.9675	36.1614	56.2625	47.5609	93.009	50.9883	73.1685	45.0421	46.5444	55.6634	69.9106	48.9599	184.354	235.495	37.9895	54.1149	48.9697	48.708	101.104	99.5411	102.294	57.5151	121.777	105.797	122.426	140.057	36.0194	44.3556	35.5493	29.3119	50.6013	57.4076	80.2754	72.8222	68.0731	80.3224	73.9101	51.0083	63.0957
Endogenous	AURKB	NM_004217.2	14.0571	23.786	58.9759	40.932	17.233	13.028	43.8307	27.8164	41.5853	17.6152	14.3091	22.1688	16.2597	111.704	104.725	22.5662	27.1875	38.0799	10.9247	0	37.9895	21.0447	90.2073	69.5829	12.638	31.8532	3.52737	23.0061	33.827	52.8986	42.509	39.5813	41.0008	42.0211	45.5584	23.9824	40.7011	53.3648	15.3719	8.01712	39.216	44.7952	18.1533	18.2172	13.2833
Endogenous	Aurora kinase a STK15	NM_198433.1	2.81143	8.91974	14.3844	9.38025	10.1371	26.0559	7.55702	19.4715	2.4462	10.5691	21.4636	5.17272	2.70994	10.8101	52.3625	3.76104	15.5357	7.25332	10.9247	15.6997	5.99834	18.0383	18.0415	27.8331	20.2208	27.8715	35.2737	5.75151	6.76541	18.7349	10.2022	15.2236	6.89732	5.83626	4.14167	7.2328	22.0006	13.7455	11.9559	3.34047	8.13917	8.49564	5.18667	6.76641	3.32083
Endogenous	BAG1	NM_004323.3	42.1714	38.6522	29.4879	35.8155	32.4386	39.0839	25.6939	38.943	39.1391	35.2303	71.5454	47.2935	37.9392	15.3143	11.6361	58.6722	54.3749	58.0266	65.5481	47.099	14.6626	39.083	21.9075	27.8331	80.8832	71.6696	56.4379	31.6333	87.9503	84.8582	57.8123	54.8049	14.561	17.5088	24.1597	16.7496	60.5016	60.6419	29.0358	21.379	30.3369	24.7146	55.7567	47.8853	46.0172
Endogenous	BCL2	NM_000633.2	138.884	267.592	95.656	52.0177	190.577	130.28	140.56	194.715	141.879	155.013	193.173	99.7596	222.215	27.0253	58.1805	101.548	108.75	117.866	275.848	243.345	40.6554	54.1149	46.3923	66.1037	123.852	131.394	84.6568	132.285	301.061	267.799	190.44	175.071	31.8043	40.8538	104.922	59.0044	68.2018	61.4504	216.914	49.4389	136.886	87.2734	176.347	265.451	186.915
Endogenous	BIRC5 survivin	NM_001168.2	26.4274	34.6879	79.114	57.1342	24.329	19.5419	63.4789	30.5981	68.4935	28.1843	28.6182	57.6389	59.6187	140.531	174.542	23.3184	50.491	25.3866	34.1396	23.5495	95.9735	90.1915	257.735	215.707	50.552	63.7063	42.3284	40.2606	64.2714	103.593	71.4152	80.685	131.815	116.725	69.7181	41.4934	52.8014	50.9392	13.6639	16.7023	49.575	55.6078	36.955	30.1886	31.3106
Endogenous	BLVRA	NM_000712.3	338.496	303.271	428.654	192.721	415.62	351.755	655.949	556.329	528.378	345.257	250.409	240.901	268.284	116.209	81.4527	386.635	549.575	277.439	132.462	94.198	202.611	162.345	179.126	187.874	300.784	242.88	84.6568	169.67	40.5924	57.3068	78.2166	42.626	437.214	761.048	186.72	233.353	209.005	169.797	34.1597	90.8607	535.706	560.712	487.547	614.702	410.834
Endogenous	BRCA1	NM_007294.2	29.8011	26.7592	15.8228	19.6132	15.2056	65.1398	34.7623	55.6329	29.3543	12.3306	50.0818	18.474	24.3895	12.6118	23.2722	19.5574	27.1875	32.6399	20.4838	70.6485	26.6593	15.0319	25.7735	17.3957	48.0244	79.6329	38.801	20.1303	47.3578	39.674	27.2058	39.5813	31.4211	44.3556	34.1688	18.653	44.0011	29.9167	18.7879	10.6895	34.0365	33.9826	20.0983	20.8197	15.6553
Endogenous	BRCA2	NM_000059.3	29.8011	27.7503	97.8136	16.2022	27.3701	19.5419	13.6026	25.0348	39.1391	33.4688	21.4636	32.5143	54.1989	111.704	133.815	30.8405	31.0714	47.1466	20.4838	62.7987	39.989	48.1021	29.6395	38.2706	22.7484	23.8899	24.6916	34.5091	27.0616	35.2658	64.6137	54.8049	25.6734	33.8503	17.9472	6.09078	42.9011	36.3851	20.4958	27.3918	22.9377	28.5763	27.8784	27.5861	30.3618
Endogenous	c21orf34	NR_027790.1	20.2423	32.7057	9.34983	11.0857	72.9869	39.0839	6.04561	19.4715	12.231	58.13	85.8545	9.60648	16.2597	9.00842	63.9986	18.8052	58.2589	38.0799	36.8708	62.7987	8.66427	48.1021	21.9075	17.3957	30.3312	59.7247	17.6368	40.2606	3.3827	8.81644	30.6065	36.5366	7.28051	17.5088	4.14167	6.85213	22.0006	18.5968	34.1597	59.4603	19.238	16.9913	16.2083	6.24591	15.1809
Endogenous	CALCR	NM_001742.2	7.87199	11.893	8.63062	7.67475	11.1508	39.0839	9.06842	19.4715	9.78478	15.8536	14.3091	13.3013	13.5497	7.20674	23.2722	11.2831	50.491	7.25332	8.19351	23.5495	6.66483	6.01277	14.1754	13.9166	37.914	31.8532	24.6916	2.87576	16.9135	4.40822	22.1047	25.8801	5.36458	9.33802	4.83195	7.99415	5.50014	6.46847	3.41597	7.34903	22.9377	11.585	12.9667	7.80739	7.59046
Endogenous	CAMP	NM_004345.3	7.87199	9.91082	3.59609	11.0857	12.1645	13.028	18.1368	8.34493	7.33859	14.0921	0	11.0844	21.6795	10.8101	5.81805	3.00883	5.82589	10.88	19.1182	47.099	4.66538	12.0255	7.73206	10.4374	27.8036	27.8715	17.6368	14.3788	16.9135	6.61233	6.80144	9.13415	8.43006	10.5053	31.7528	22.0791	8.80023	21.8311	17.0799	6.68094	8.13917	5.40632	8.42834	10.9303	4.26963
Endogenous	CARM1	NM_199141.1	260.9	253.717	124.425	155.2	172.33	195.419	158.697	208.623	166.341	521.409	550.9	229.078	243.895	186.474	221.086	192.565	209.732	210.346	121.537	251.195	135.296	198.421	199.745	205.269	103.632	151.303	162.259	89.1485	199.579	171.921	215.946	214.652	107.292	143.572	93.5327	87.1743	204.605	243.376	109.311	122.929	177.582	176.864	138.095	107.221	116.229
Endogenous	CCND1	NM_053056.2	1084.65	684.838	320.771	354.744	367.976	273.587	1319.46	2361.61	1516.64	362.872	422.118	302.974	241.185	819.767	378.173	886.101	462.187	879.465	340.031	525.939	91.3081	126.268	317.014	466.205	573.765	525.577	1322.76	969.13	642.714	654.621	453.996	388.201	970.223	471.57	730.314	497.16	225.506	263.59	795.922	547.169	334.446	255.642	622.4	1072.21	555.527
Endogenous	cd14	NM_000591.2	158.002	206.145	122.986	256.678	255.454	403.867	72.5474	275.383	159.003	283.604	171.709	217.993	346.873	158.548	122.179	235.441	215.558	215.786	87.3975	149.147	432.547	490.04	136.6	240.061	174.404	230.935	194.005	393.979	94.7157	156.492	136.029	170.504	81.2351	106.22	75.5855	69.2826	226.606	156.052	196.418	525.122	139.106	167.596	309.904	381.001	403.718
Endogenous	cd24	NM_013230.2	930.02	985.136	1065.88	2942.84	2967.12	2097.5	1187.96	895.689	868.399	1303.52	1402.29	1099.57	1360.39	6031.14	3595.56	321.945	491.316	360.853	2702.49	2331.4	1372.95	1091.32	1086.35	970.681	831.58	652.99	1068.79	707.436	125.16	304.167	1627.25	1712.65	328.772	463.399	1794.03	1038.1	2492.66	1564.56	1200.71	512.428	1438.41	1480.56	273.597	230.578	281.321
Endogenous	cd28	NM_006139.1	8.99657	18.8306	5.03453	14.4967	15.2056	32.5699	3.02281	19.4715	9.78478	14.0921	21.4636	15.5182	24.3895	10.8101	46.5444	18.8052	13.5937	10.88	17.7526	23.5495	33.3241	45.0957	23.1962	41.7497	17.6932	35.8348	0	8.62727	13.5308	6.61233	18.704	9.13415	5.36458	17.5088	6.2125	8.7555	24.2006	12.1284	22.2038	18.0385	9.61902	19.3083	18.8017	11.9713	20.3994
Endogenous	CD44	NM_000610.3	778.203	873.143	149.597	819.492	763.321	625.342	890.216	1109.88	1372.32	392.818	493.663	467.023	699.165	523.389	756.347	321.945	380.625	362.666	860.319	1397.27	362.567	366.779	210.054	281.811	265.398	298.623	1001.77	1029.52	778.022	773.642	894.39	1169.17	110.357	221.778	556.019	554.261	314.608	206.182	608.043	798.372	285.611	350.638	652.872	688.091	648.984
Endogenous	cd52	NM_001803.2	26.4274	72.349	138.09	269.469	244.303	651.398	27.2053	75.1044	95.4016	162.059	379.191	580.084	541.989	331.51	29.0903	317.432	167.009	311.893	154.311	290.444	455.874	718.525	171.394	424.455	40.4416	131.394	38.801	149.539	54.1232	70.5315	49.3105	74.5955	49.814	235.785	35.2042	60.9078	209.005	110.772	153.719	1543.3	109.509	142.881	58.9984	21.8607	60.2493
Endogenous	CD68 molecule	NM_001251.2	123.703	198.216	184.12	394.823	120.631	527.633	146.606	253.13	178.572	251.897	243.254	345.833	422.751	178.367	186.178	137.654	120.402	174.08	65.5481	125.597	367.232	703.494	123.713	229.623	108.687	199.082	102.294	267.445	104.864	219.309	158.134	190.295	96.5625	196.098	76.2757	73.8507	214.506	177.883	126.391	1333.51	170.183	183.815	125.777	126.48	147.54
Endogenous	cd79b	NM_000626.2	12.9326	9.91082	7.19218	11.9385	24.329	0	12.0912	8.34493	12.231	17.6152	42.9272	10.3454	18.9696	27.0253	17.4542	19.5574	25.2455	14.5066	9.5591	39.2492	32.6576	63.134	41.2376	62.6246	37.914	55.743	17.6368	28.7576	37.2097	15.4288	15.3032	12.1789	6.13095	21.0105	5.86736	7.2328	28.6007	16.9797	39.2837	17.3704	10.3589	22.3976	22.6917	5.72542	17.5529
Endogenous	CDC20	NM_001255.2	34.8617	48.563	159.666	151.789	91.2336	91.1957	55.9219	52.8512	73.3859	49.3224	50.0818	70.9402	46.069	304.485	418.9	34.6016	42.7232	54.3999	32.774	62.7987	69.9807	84.1787	143.043	146.124	32.8588	55.743	38.801	83.397	84.5676	82.6541	76.5162	76.1179	59.7768	43.1883	42.4521	23.2211	103.403	167.372	18.7879	19.3747	54.0145	55.6078	38.9	42.6804	26.5666
Endogenous	CDC6	NM_001254.3	39.9223	37.6611	38.8378	36.6682	26.3564	26.0559	95.2184	108.484	78.2783	21.1382	14.3091	31.0363	37.9392	76.5716	215.268	30.8405	31.0714	21.76	28.6773	94.198	61.9829	33.0702	57.9904	59.1454	48.0244	59.7247	49.3831	66.1424	57.506	87.0623	51.0108	48.7155	82.0015	65.3661	53.4966	29.3119	34.1009	33.1509	20.4958	8.68522	31.8168	37.8442	33.7134	29.1476	18.9761
Endogenous	CDCA1	NM_145697.2	19.68	19.8216	28.0495	32.4045	13.1782	45.5979	18.1368	16.6899	24.462	7.04606	28.6182	28.0805	32.5193	51.348	46.5444	24.8229	27.1875	41.7066	28.6773	7.84984	20.661	12.0255	34.7942	41.7497	42.9692	23.8899	28.2189	17.2545	33.827	37.4699	28.9061	28.9248	19.9256	38.5193	14.4958	9.51684	25.3007	24.2567	15.3719	7.34903	17.7582	25.4869	10.3733	15.6148	12.8089
Endogenous	cdh1	NM_004360.2	951.387	1036.67	858.746	1415.56	2724.84	1237.66	661.995	995.828	702.058	456.233	507.972	1056.71	1428.14	607.168	558.533	1048.58	2151.69	937.492	51.8922	102.048	452.542	360.766	1012.9	657.558	755.752	700.769	1520.3	1351.61	693.454	620.457	989.61	1134.16	624.591	785.561	28.3014	31.9766	1329.93	1137.64	1342.48	403.529	2941.94	1393.29	1589.71	2416.65	1419.89
Endogenous	CDH3	NM_001793.4	10.6834	9.91082	8.63062	10.233	71.9732	65.1398	61.9675	63.9778	56.2625	70.4606	85.8545	49.5103	37.9392	139.631	87.2708	29.3361	17.4777	59.8399	27.3117	47.099	159.289	96.2042	54.1244	114.812	25.276	23.8899	28.2189	11.503	13.5308	16.5308	54.4116	42.626	26.4397	64.1989	46.9389	22.0791	88.0023	46.8964	23.9118	9.35331	65.8533	83.4118	20.7467	6.24591	17.5529
Endogenous	CDKN1A	NM_000389.2	105.71	126.859	81.9908	140.704	256.468	201.933	84.6386	119.611	178.572	163.821	164.554	65.0285	86.7182	44.1413	81.4527	118.849	178.66	134.186	152.946	164.847	65.3153	117.249	47.681	69.5829	101.104	115.468	49.3831	106.403	131.925	178.533	231.249	281.636	252.902	190.262	187.756	171.684	146.304	88.9414	83.6914	213.79	290.79	320.517	71.9651	70.787	119.075
Endogenous	CENPF	NM_016343.3	64.1005	72.349	66.8873	74.1892	64.8772	45.5979	46.8535	27.8164	100.294	24.6612	21.4636	39.1649	27.0994	166.656	139.633	92.5216	81.5624	92.4798	146.118	70.6485	78.6449	69.1468	95.362	93.9369	65.7176	43.7981	74.0747	60.3909	111.629	83.7562	74.8159	60.8943	78.5528	100.384	107.683	55.5784	126.503	99.4527	29.0358	20.7109	86.5712	58.6972	24.6367	28.1066	29.413
Endogenous	CEP55	NM_018131.4	19.68	19.8216	25.1726	19.6132	27.3701	26.0559	30.2281	25.0348	12.231	26.4227	28.6182	25.1247	24.3895	55.8522	63.9986	9.7787	21.3616	16.32	20.4838	47.099	14.6626	30.0638	57.9904	55.6663	17.6932	51.7614	21.1642	25.8818	16.9135	27.5514	27.2058	22.8354	10.346	17.5088	8.62848	8.37482	35.2009	24.2567	15.3719	6.68094	12.5787	11.585	7.13167	10.4099	3.32083
Endogenous	CHEK1	NM_001274.2	22.4914	27.7503	40.2762	43.4902	46.6305	39.0839	39.2965	41.7246	68.4935	21.1382	21.4636	51.7272	51.4889	157.647	122.179	18.053	27.1875	38.0799	19.1182	31.3993	41.3219	51.1085	47.681	55.6663	20.2208	39.8164	31.7463	37.3848	23.6789	42.9801	51.0108	74.5955	31.4211	36.1848	28.9917	22.8404	37.401	20.214	34.1597	25.3876	29.597	27.0316	46.68	60.3772	27.5154
Endogenous	cldn4	NM_001305.3	342.432	593.658	581.128	550.876	407.51	280.101	383.896	417.246	428.084	315.311	186.018	277.11	460.69	914.355	686.53	327.963	532.098	261.12	958.641	667.236	713.136	468.996	127.579	146.124	214.846	270.752	172.841	379.6	277.382	347.147	455.697	907.325	231.827	257.963	310.625	342.606	716.119	720.425	249.366	92.865	740.665	804.769	153.655	187.377	147.54
Endogenous	cldn7	NM_001307.3	485.252	468.782	512.802	294.199	144.96	143.308	293.212	458.971	340.021	186.721	186.018	142.619	140.917	441.413	273.448	467.121	429.174	478.719	221.225	306.144	307.248	189.402	253.869	139.166	348.809	294.642	335.1	232.936	432.986	498.129	612.13	669.837	185.845	281.308	423.486	358.595	327.809	439.856	220.33	116.248	946.364	590.061	206.818	306.05	219.175
Endogenous	CTSL2	NM_001333.2	7.87199	6.93758	7.19218	6.822	12.1645	13.028	7.55702	11.1266	17.1234	8.80758	14.3091	11.8234	8.12983	5.40505	52.3625	5.26546	11.6518	16.32	6.82793	39.2492	6.66483	18.0383	11.5981	10.4374	20.2208	35.8348	7.05473	11.503	10.1481	8.81644	10.2022	12.1789	4.59821	8.17076	3.10625	5.71011	5.50014	10.5113	10.2479	4.00856	7.39925	6.17865	6.48334	5.72542	6.16725
Endogenous	CXXC5	NM_016463.7	337.371	418.237	443.038	376.915	543.347	442.951	321.929	411.683	337.575	223.713	214.636	333.271	306.224	55.8522	69.8166	330.972	359.263	324.586	563.987	525.939	70.6472	123.262	123.713	180.915	230.012	187.137	201.06	163.918	260.468	282.126	355.375	443.006	283.173	276.639	369.299	349.078	184.805	124.518	215.206	156.334	555.683	426.327	254.147	343.525	269.461
Endogenous	cyclin B1	NM_031966.2	105.71	149.653	566.025	274.585	175.371	78.1678	207.062	122.392	251.958	96.8834	121.627	139.664	146.337	318.898	366.537	176.769	178.66	199.466	260.827	211.946	163.288	108.23	394.335	344.435	118.797	159.266	151.677	149.539	294.295	236.942	181.939	200.951	231.443	271.97	264.031	156.076	195.805	129.369	83.6914	54.1156	153.904	137.475	129.018	119.193	107.69
Endogenous	cyclin E1	NM_001238.1	18.5554	19.8216	20.1381	25.5825	14.1919	52.1119	19.6482	22.2531	26.9081	15.8536	21.4636	33.2532	10.8398	41.4388	52.3625	17.3008	34.9553	34.4533	15.0214	54.9488	138.628	117.249	14.1754	20.8749	40.4416	47.7797	38.801	46.0121	27.0616	33.0616	34.0072	28.9248	26.8229	43.1883	33.4785	15.6076	48.4013	53.3648	34.1597	20.0428	31.0768	21.6253	15.56	9.88936	8.06486
Endogenous	Cyclin E2	NM_057735.1	43.296	32.7057	158.228	75.8947	42.5757	45.5979	60.4561	72.3227	78.2783	22.8997	35.7727	36.2091	10.8398	77.4725	98.9069	35.3538	54.3749	47.1466	120.171	102.048	27.9923	54.1149	76.0319	66.1037	83.4108	59.7247	35.2737	31.6333	115.012	116.818	91.8195	79.1626	70.506	73.5369	36.2396	36.9254	62.7016	55.7905	49.5316	16.0342	55.4944	59.4695	30.4717	32.2705	34.1571
Endogenous	CYP24A1	NM_001128915.1	5.62285	2.97325	1.43844	5.1165	7.09595	13.028	1.5114	8.34493	0	8.80758	21.4636	6.65064	5.41989	11.711	23.2722	5.26546	3.88392	5.43999	0	7.84984	3.9989	12.0255	14.1754	13.9166	17.6932	23.8899	21.1642	11.503	23.6789	17.6329	1.70036	9.13415	1.91592	7.00351	3.79653	3.04539	4.40011	7.27702	10.2479	11.3576	1.47985	1.54466	3.89	5.20493	6.16725
Endogenous	CYP27B1	NM_000785.3	12.9326	9.91082	2.87687	8.5275	7.09595	6.51398	3.02281	5.56329	19.5696	3.52303	14.3091	15.5182	21.6795	7.20674	17.4542	5.26546	13.5937	14.5066	13.6559	86.3482	11.3302	24.0511	12.8868	24.354	17.6932	23.8899	45.8558	23.0061	16.9135	17.6329	13.6029	21.313	8.81325	19.8433	4.83195	4.18741	30.8008	26.6824	25.6198	9.35331	13.3186	16.219	11.67	8.84838	8.53927
Endogenous	DST	NM_001723.4	143.383	170.466	35.2417	53.7232	179.426	143.308	188.925	194.715	139.433	149.729	121.627	54.6831	67.7486	199.987	186.178	81.9907	163.125	94.2932	51.8922	39.2492	42.6549	96.2042	101.805	146.124	103.632	91.5778	28.2189	80.5212	101.481	132.247	127.527	97.4309	26.4397	45.5228	20.3632	23.2211	226.606	125.327	39.2837	76.1627	79.1719	111.988	171.16	258.685	158.925
Endogenous	EGFR	NM_005228.3	20.2423	25.7681	17.9804	21.3187	50.6853	52.1119	10.5798	16.6899	7.33859	40.5149	64.3909	23.6467	24.3895	103.597	93.0888	23.3184	21.3616	34.4533	12.2903	15.6997	23.9934	30.0638	18.0415	27.8331	5.0552	19.9082	14.1095	57.5151	10.1481	15.4288	37.4079	18.2683	6.13095	10.5053	6.90278	10.2782	34.1009	36.3851	17.0799	30.7323	18.4981	25.4869	18.1533	10.4099	16.6041
Endogenous	ELF5	NM_001422.2	42.7337	44.5987	4.31531	3.411	34.466	19.5419	3.02281	5.56329	19.5696	29.9458	28.6182	7.3896	10.8398	50.4472	52.3625	15.0442	44.6651	36.2666	17.7526	47.099	664.483	399.849	10.3094	17.3957	17.6932	31.8532	49.3831	17.2545	3.3827	11.0205	34.0072	15.2236	24.1406	43.1883	12.425	37.306	14.3004	13.7455	15.3719	8.01712	24.4175	15.4466	5.835	3.12296	4.74404
Endogenous	ERBB2	NM_004448.2	399.223	406.344	1529.78	1951.09	174.358	110.738	566.776	650.904	501.47	315.311	343.418	113.061	89.4281	101.795	122.179	406.192	401.986	402.559	598.126	251.195	72.6466	84.1787	884.032	754.974	543.434	326.495	91.7116	34.5091	257.085	255.677	285.661	313.606	176.648	203.102	403.468	365.827	5790.55	7093.48	177.631	74.8265	295.23	317.428	167.918	186.857	193.082
Endogenous	ESR1	NM_000125.2	1585.08	1750.25	438.004	704.371	372.03	162.85	811.624	1159.95	834.153	200.813	243.254	433.031	577.218	13.5126	40.7264	486.679	396.16	500.479	461.568	698.635	13.9961	24.0511	326.035	177.436	720.366	645.026	1266.32	1236.58	598.738	613.844	618.931	966.697	353.679	417.876	297.51	236.398	27.5007	12.9369	1176.8	473.678	544.585	420.148	532.93	788.546	485.789
Endogenous	ESR2	NM_001040275.1	5.62285	4.95541	9.34983	5.1165	6.08224	13.028	3.02281	2.78164	17.1234	12.3306	7.15454	4.43376	13.5497	4.50421	23.2722	6.76987	17.4777	12.6933	6.82793	23.5495	5.99834	15.0319	15.4641	24.354	10.1104	31.8532	10.5821	14.3788	16.9135	6.61233	3.40072	3.04472	2.68229	7.00351	4.83195	2.66472	12.1003	6.46847	15.3719	5.34475	5.9194	6.95098	6.48334	4.16394	3.79523
Endogenous	ESRP1	NM_001034915.2	337.371	289.396	289.845	203.807	236.194	201.933	267.518	325.452	349.806	200.813	193.173	150.009	208.666	487.356	622.532	298.627	287.41	322.773	775.652	808.533	119.967	96.2042	217.786	208.749	283.091	234.917	507.941	376.724	338.27	359.27	411.487	471.931	280.491	302.318	179.127	143.133	291.508	211.842	292.066	116.916	287.091	333.647	213.95	260.767	202.57
Endogenous	EVL	NM_016337.2	1331.49	1448.96	465.334	318.928	429.812	332.213	276.587	556.329	374.268	731.029	729.763	277.849	303.514	59.4556	58.1805	628.094	497.142	866.772	452.009	604.437	142.627	198.421	225.518	274.852	133.963	203.064	373.901	322.085	625.8	656.825	569.621	532.825	206.536	263.799	149.445	183.485	182.605	100.261	384.297	354.09	173.882	214.708	444.757	464.8	561.694
Endogenous	EXO1	NM_003686.3	24.7406	29.7325	27.3303	40.932	22.3016	39.0839	40.8079	19.4715	51.3701	21.1382	28.6182	16.2571	24.3895	88.2826	122.179	29.3361	40.7812	41.7066	25.9461	78.4984	27.3258	24.0511	43.815	59.1454	45.4968	75.6513	42.3284	23.0061	27.0616	42.9801	22.1047	25.8801	34.1034	51.3591	32.4431	23.9824	57.2015	51.7477	20.4958	6.68094	21.4578	30.1209	11.0217	13.0123	17.0785
Endogenous	FGFR4	NM_002011.3	11.808	14.8662	16.542	9.38025	19.2604	26.0559	12.0912	16.6899	17.1234	19.3767	42.9272	11.8234	13.5497	14.4135	40.7264	12.0353	11.6518	16.32	45.0643	47.099	17.995	21.0447	47.681	93.9369	22.7484	31.8532	38.801	31.6333	27.0616	14.3267	11.9025	22.8354	8.04688	7.00351	50.7354	37.306	25.3007	11.3198	22.2038	13.3619	16.2783	16.219	19.45	10.9303	6.64165
Endogenous	FOSL1	NM_005438.2	19.68	21.8038	6.47296	47.754	18.2467	52.1119	10.5798	16.6899	22.0158	29.9458	71.5454	21.4298	24.3895	93.6876	232.722	15.0442	44.6651	29.0133	27.3117	133.447	11.9967	51.1085	23.1962	31.3123	37.914	31.8532	42.3284	37.3848	30.4443	26.4493	28.9061	19.7907	10.346	26.8468	8.62848	7.2328	28.6007	30.7252	17.0799	34.7409	19.978	27.8039	18.1533	16.6558	16.6041
Endogenous	FOXA1	NM_004496.2	1576.09	2221.02	1065.16	915.853	1276.26	670.94	1416.18	1616.13	1616.94	609.484	822.772	778.864	1138.18	28.827	17.4542	1099.73	866.115	977.385	999.608	949.83	3.9989	12.0255	787.381	664.516	1541.84	1194.49	4137.6	3675.22	1417.35	1537.37	962.404	1190.48	633.021	751.71	577.763	514.671	943.825	717.191	1578.18	443.614	915.287	852.654	1370.58	1961.22	1475.4
Endogenous	FOXC1	NM_001453.1	11.2457	9.91082	9.34983	11.9385	16.2193	52.1119	6.04561	13.9082	17.1234	33.4688	57.2363	8.86752	21.6795	27.9261	52.3625	8.27429	25.2455	14.5066	16.387	94.198	14.6626	39.083	20.6188	20.8749	37.914	31.8532	52.9105	14.3788	27.0616	23.1431	17.0036	27.4024	4.9814	22.1778	3.79653	7.61348	18.7005	16.1712	32.4518	10.6895	14.0586	13.1296	12.9667	6.76641	12.3345
Endogenous	FOXM1	NM_021953.2	48.3565	73.3401	84.8677	50.3122	48.6579	32.5699	66.5017	63.9778	100.294	22.8997	93.009	56.161	46.069	282.865	302.539	34.6016	34.9553	54.3999	50.5267	117.748	57.3175	90.1915	101.805	97.416	53.0796	75.6513	77.6021	89.1485	87.9503	117.92	47.6101	48.7155	82.7679	99.2164	80.7625	48.7262	33.0009	56.5991	39.2837	22.7152	60.6738	65.6481	35.01	46.3239	37.0035
Endogenous	FOXO3A	NM_001455.2	289.015	493.559	199.223	277.996	528.141	416.895	190.437	225.313	198.142	301.219	271.873	171.439	306.224	300.881	302.539	196.326	240.803	224.853	350.955	400.342	161.289	207.44	255.158	382.706	224.956	302.605	116.403	158.167	155.604	167.512	204.043	228.354	150.592	232.283	193.278	141.23	276.107	179.5	172.507	136.959	201.26	221.659	141.337	111.906	168.413
Endogenous	GATA3	NM_002051.2	579.716	785.928	188.435	233.653	326.414	188.905	474.581	481.224	457.439	384.01	472.2	617.032	888.861	15.3143	69.8166	361.06	291.294	340.906	641.825	596.587	26.6593	30.0638	202.322	309.644	839.163	688.825	666.672	638.418	679.923	694.294	635.935	949.951	224.929	234.618	306.138	252.006	82.5021	90.5585	604.627	124.934	254.534	258.731	492.734	572.021	505.714
Endogenous	GPR126	NM_001032394.1	11.2457	12.8841	18.6997	17.9077	28.3838	19.5419	10.5798	19.4715	9.78478	24.6612	57.2363	15.5182	16.2597	38.7362	52.3625	10.5309	25.2455	19.9466	213.031	39.2492	31.9912	21.0447	25.7735	27.8331	32.8588	15.9266	14.1095	43.1364	10.1481	6.61233	30.6065	22.8354	37.1689	37.3521	7.59306	9.89752	56.1015	59.0248	8.53993	14.03	40.6959	44.0229	9.07667	8.84838	15.1809
Endogenous	GPR160	NM_014373.1	438.02	585.73	612.774	173.108	288.906	156.336	464.001	392.212	435.423	149.729	186.018	141.88	235.765	37.8354	46.5444	240.707	345.669	177.706	256.73	172.696	36.6565	72.1532	198.456	233.103	68.2452	83.6145	282.189	235.812	162.37	144.369	285.661	461.274	147.143	289.478	152.551	213.177	303.608	191.628	175.923	42.758	172.402	182.27	145.875	85.3608	102.471
Endogenous	GRB7	NM_005310.2	18.5554	46.5809	248.849	178.225	31.4249	32.5699	34.7623	69.5411	70.9397	54.607	71.5454	15.5182	21.6795	27.9261	69.8166	35.3538	27.1875	36.2666	57.3546	94.198	18.6615	18.0383	134.022	111.333	78.3556	63.7063	56.4379	46.0121	20.2962	50.6945	32.3069	45.6707	19.1592	22.1778	16.2215	19.795	404.811	806.133	29.0358	8.68522	22.1977	23.9423	27.8784	18.7377	26.0922
Endogenous	GRHL2	NM_024915.3	78.1577	70.3668	64.7296	58.8397	76.028	39.0839	45.3421	66.7594	44.0315	58.13	64.3909	41.3818	67.7486	30.6286	98.9069	51.1501	34.9553	52.5866	102.419	141.297	16.6621	42.0894	74.7432	62.6246	63.19	59.7247	88.1842	66.1424	64.2714	66.1233	93.5199	66.9837	30.6548	52.5263	36.5847	29.6926	50.6013	38.0022	58.0716	23.3833	79.9119	57.1525	33.7134	29.6681	28.9386
Endogenous	GSTM1	NM_000561.2	7.87199	7.92866	2022.44	2560.81	2526.16	1563.36	625.721	336.579	494.131	7.04606	28.6182	163.31	214.086	5.40505	17.4542	326.458	289.352	322.773	1.36559	47.099	3.33241	3.00638	11.5981	20.8749	414.526	378.256	398.593	327.836	10.1481	8.81644	593.426	677.449	2.29911	8.17076	2.07083	3.04539	113.303	159.286	11.9559	6.01284	2.21977	10.0403	3.89	4.16394	4.74404
Endogenous	HER3	NM_001982.2	417.216	606.542	963.033	489.478	553.484	293.129	624.21	773.297	662.919	443.902	479.354	413.818	585.348	129.721	104.725	657.43	732.12	710.825	595.395	651.536	234.602	174.37	288.663	212.228	1354.79	1007.36	571.434	477.376	551.381	521.272	455.697	438.439	433.765	563.783	311.315	307.204	281.607	202.948	628.539	165.687	593.42	499.698	387.055	358.619	339.199
Endogenous	HSD17B2	NM_002153.2	4.49828	1.98216	2.87687	5.1165	4.05483	39.0839	6.04561	2.78164	9.78478	10.5691	35.7727	5.91168	13.5497	5.40505	46.5444	8.27429	5.82589	12.6933	4.09676	23.5495	5.33186	30.0638	21.9075	13.9166	17.6932	15.9266	10.5821	8.62727	3.3827	7.71438	3.40072	13.7012	1.53274	3.50176	2.07083	5.32943	11.0003	9.7027	15.3719	3.34047	3.69962	2.31699	5.835	2.60246	3.32083
Endogenous	IGFBP2	NM_000597.2	452.64	416.255	206.416	244.739	262.55	156.336	220.665	205.842	166.341	225.474	400.654	51.7272	70.4585	18.0168	69.8166	163.229	184.486	228.48	184.354	486.69	16.6621	48.1021	136.6	215.707	255.288	159.266	88.1842	106.403	67.6541	71.6336	635.935	730.732	318.426	393.364	425.556	422.929	47.3012	78.4302	44.4077	41.4218	119.128	140.564	137.447	272.738	113.857
Endogenous	IL6	NM_000600.1	7.87199	11.893	3.59609	17.9077	5.06853	52.1119	7.55702	8.34493	17.1234	7.04606	7.15454	2.21688	35.2293	6.3059	23.2722	5.26546	25.2455	10.88	10.9247	39.2492	9.99724	48.1021	10.3094	20.8749	20.2208	19.9082	14.1095	25.8818	13.5308	11.0205	6.80144	10.6565	4.9814	12.8398	4.14167	9.51684	11.0003	15.3626	15.3719	17.3704	7.39925	23.9423	11.67	4.16394	11.8601
Endogenous	IL6R	NM_000565.2	39.9223	52.5274	24.4534	53.7232	55.7539	58.6258	24.1825	30.5981	56.2625	54.607	71.5454	41.3818	43.3591	32.4303	75.6347	60.1766	46.6071	59.8399	64.1825	31.3993	61.9829	105.223	50.2584	66.1037	22.7484	35.8348	42.3284	46.0121	43.9751	44.0822	28.9061	15.2236	17.6265	28.014	14.841	7.99415	46.2012	34.768	42.6997	76.8308	32.5567	37.0719	53.1634	62.4591	60.7237
Endogenous	il6st	NM_002184.2	4308.23	5557	476.122	770.033	2417.69	1420.05	1323.99	1477.05	1722.12	1055.15	930.09	1460.92	1967.42	161.251	139.633	3576	2549.8	3844.26	1545.84	2190.1	332.575	523.111	719.081	737.578	1278.97	1031.25	1029.99	1299.84	1356.46	1188.02	1753.07	2032.35	924.624	1369.19	2723.84	2198.39	580.815	293.507	491.9	404.865	1750.66	1090.53	851.262	1410.01	971.104
Endogenous	insulin receptor	NM_000208.1	602.208	681.865	452.388	465.601	302.085	162.85	349.134	522.949	376.714	426.287	400.654	310.363	531.149	304.485	261.812	327.21	322.366	331.839	323.644	408.191	179.95	177.377	82.4753	90.4577	227.484	254.825	222.224	281.824	358.567	466.169	227.848	207.041	73.5714	133.067	166.702	154.173	218.906	156.86	256.198	95.5374	139.846	135.158	333.892	329.472	352.482
Endogenous	INTS8	NM_017864.2	120.891	108.028	134.494	100.624	158.138	84.6818	98.2412	147.427	117.417	107.452	128.782	70.2012	75.8784	111.704	122.179	77.4774	89.3302	123.306	342.762	361.092	54.6516	111.236	108.249	97.416	156.711	143.339	77.6021	138.036	121.777	116.818	159.834	197.907	79.7024	120.227	78.6917	52.533	113.303	79.2387	100.771	52.7794	95.4503	108.899	76.5034	56.2132	64.5189
Endogenous	IRS1	NM_005544.2	132.699	124.876	16.542	40.932	84.1377	71.6538	104.287	69.5411	149.218	100.406	71.5454	183.262	216.795	32.4303	34.9083	73.7164	87.3883	65.2799	278.579	141.297	34.6571	84.1787	30.9282	55.6663	472.661	310.568	130.513	129.409	98.0984	160.9	86.7184	103.52	41.3839	31.5158	94.5681	90.2197	42.9011	38.0022	32.4518	20.7109	101.37	72.5991	75.2067	132.205	119.55
Endogenous	KIF2C	NM_006845.3	16.3063	17.8395	57.5374	34.11	31.4249	26.0559	34.7623	36.1614	34.2467	21.1382	42.9272	25.1247	40.6491	110.804	127.997	16.5486	19.4196	30.8266	32.774	70.6485	41.9884	45.0957	39.949	45.2289	27.8036	35.8348	31.7463	20.1303	64.2714	33.0616	34.0072	31.9695	34.4866	47.8573	18.2924	10.6589	47.3012	59.0248	20.4958	7.34903	20.7179	22.3976	19.45	13.5328	13.7577
Endogenous	KIT	NM_000222.1	21.9291	28.7414	26.6111	20.466	88.1925	78.1678	16.6254	16.6899	22.0158	54.607	71.5454	25.1247	40.6491	72.0674	29.0903	30.0883	40.7812	52.5866	54.6234	39.2492	33.3241	75.1596	29.6395	52.1871	32.8588	27.8715	35.2737	40.2606	20.2962	19.837	79.917	70.0285	13.4115	16.3415	12.425	20.1757	35.2009	15.3626	30.7438	8.01712	31.8168	43.2505	19.45	8.84838	20.3994
Endogenous	KRAS	NM_033360.2	186.116	211.101	107.163	99.7717	167.262	143.308	208.574	264.256	247.066	156.775	221.791	157.399	149.047	336.014	349.083	224.158	240.803	226.666	245.805	227.645	133.963	159.338	95.362	160.041	101.104	171.211	229.279	186.924	273.999	379.107	188.74	190.295	203.854	291.813	119.763	145.798	190.305	112.39	210.082	69.4817	222.717	254.869	136.798	126.48	127.615
Endogenous	KRT14	NM_000526.4	39.9223	43.6076	16.542	22.1715	282.824	247.531	157.186	94.5759	73.3859	213.143	193.173	25.8636	46.069	1988.16	2955.57	70.7075	122.344	87.0398	25.9461	47.099	9.33076	51.1085	114.692	149.603	15.1656	35.8348	45.8558	28.7576	27.0616	31.9596	222.747	65.4614	7.28051	14.007	5.86736	6.47145	370.71	63.8761	23.9118	8.68522	34.0365	98.8584	5.18667	4.16394	106.741
Endogenous	KRT17	NM_000422.2	57.9154	34.6879	14.3844	22.1715	210.851	227.989	143.583	141.864	97.8478	192.005	93.009	36.2091	65.0386	929.669	1035.61	101.548	161.183	79.7865	15.0214	62.7987	304.583	246.523	65.7225	222.665	17.6932	35.8348	45.8558	40.2606	30.4443	44.0822	273.758	101.998	9.9628	21.0105	5.52223	13.3236	562.115	660.592	22.2038	12.6938	73.9925	200.034	11.0217	7.80739	98.676
Endogenous	KRT18	NM_000224.2	1902.77	1598.62	2338.9	2635	2117.63	1413.53	1334.57	1752.44	1462.82	1553.66	1760.02	1268.79	1018.94	484.653	605.077	1251.67	2258.5	1238.5	2085.25	1295.22	457.874	330.702	1811.88	1722.18	1870.42	1616.55	1513.24	1317.1	930.243	823.235	2111.85	1807.04	2577.3	2119.73	1645.62	1143.54	713.919	1187.77	1169.97	376.137	2343.34	1962.49	1055.49	1459.46	1015.7
Endogenous	KRT5	NM_000424.2	14.6194	15.8573	5.03453	10.233	64.8772	78.1678	30.2281	50.0696	26.9081	75.7452	57.2363	9.60648	24.3895	439.611	477.08	17.3008	38.8392	41.7066	9.5591	47.099	67.3147	24.0511	27.0622	48.708	10.1104	39.8164	21.1642	11.503	23.6789	19.837	69.7148	27.4024	6.51414	19.8433	3.10625	4.94876	90.2023	29.1081	23.9118	2.00428	12.5787	28.5763	9.07667	5.72542	26.0922
Endogenous	LAPTM4B	NM_018407.4	165.312	188.306	257.48	1150.36	225.043	182.391	259.961	158.554	234.835	244.851	257.563	184.001	124.657	215.301	296.721	142.92	124.286	159.573	297.698	392.492	221.272	168.357	113.403	111.333	376.612	398.164	634.926	402.606	91.333	119.022	433.592	636.346	441.812	597.633	192.588	137.043	270.607	215.076	210.082	98.2098	119.128	179.953	175.698	159.271	146.591
Endogenous	LIF	NM_002309.2	17.4308	22.7949	1.43844	23.877	18.2467	26.0559	16.6254	13.9082	22.0158	21.1382	21.4636	11.8234	13.5497	11.711	11.6361	12.7875	15.5357	16.32	15.0214	31.3993	8.66427	15.0319	24.4848	24.354	12.638	23.8899	38.801	23.0061	16.9135	9.91849	17.0036	18.2683	6.13095	8.17076	6.2125	3.80674	17.6005	21.8311	17.0799	10.6895	15.5384	41.7059	7.78001	3.64345	9.01367
Endogenous	LXN	NM_020169.3	154.066	196.234	87.7446	156.906	50.6853	195.419	160.209	130.737	146.772	274.796	186.018	151.487	157.177	156.747	98.9069	76.7252	102.924	123.306	84.6663	156.997	165.288	192.408	119.847	163.52	118.797	151.303	158.732	149.539	74.4195	57.3068	88.4188	114.177	47.1317	113.223	17.6021	14.4656	242.006	121.284	114.435	106.895	130.967	128.979	119.293	97.3321	106.266
Endogenous	MAP1LC3A	NM_032514.2	129.326	152.627	89.183	86.1277	128.741	123.766	129.981	247.566	161.449	227.236	257.563	58.3779	65.0386	118.911	110.543	308.405	201.964	297.386	114.709	125.597	57.984	57.1213	158.507	100.895	128.908	123.431	119.93	132.285	192.814	224.819	141.13	187.25	60.5432	100.384	22.434	20.1757	185.905	201.331	99.0632	96.2055	165.743	131.296	86.8767	53.0903	95.8295
Endogenous	MAP1LC3B	NM_022818.4	210.295	273.539	156.07	167.139	230.111	260.559	120.912	186.37	178.572	265.989	271.873	277.11	346.873	164.854	197.814	223.406	337.901	232.106	152.946	235.495	181.95	231.491	253.869	253.977	139.018	155.284	155.204	215.682	213.11	193.962	195.542	176.594	71.2723	123.729	85.5945	77.2768	278.307	265.207	218.622	191.743	287.091	255.642	223.675	193.103	201.147
Endogenous	MAPK1	NM_002745.4	239.534	238.851	128.74	196.132	241.262	208.447	188.925	194.715	215.265	139.16	186.018	149.27	178.856	173.863	168.724	159.468	174.777	148.693	181.623	180.546	159.956	195.415	92.7847	128.728	118.797	119.449	208.115	212.806	162.37	187.349	384.282	436.917	115.339	166.917	109.064	84.5096	271.707	261.973	228.87	139.632	156.124	186.904	127.722	93.6887	114.331
Endogenous	MAPT	NM_031845.2	20.8046	14.8662	2.87687	5.1165	35.4797	32.5699	30.2281	22.2531	31.8005	17.6152	14.3091	11.8234	21.6795	105.399	162.905	13.5397	38.8392	16.32	9.5591	39.2492	41.9884	15.0319	24.4848	27.8331	10.1104	19.9082	7.05473	11.503	6.76541	25.3473	35.7076	36.5366	8.81325	8.17076	20.3632	19.4144	27.5007	42.8536	22.2038	9.35331	42.9156	41.7059	42.1417	19.7787	24.1946
Endogenous	MDM2	NM_002392.2	218.729	285.432	191.312	139.851	276.742	293.129	205.551	242.003	212.819	144.444	271.873	152.965	197.826	110.804	139.633	211.37	256.339	257.493	232.149	306.144	133.297	234.498	135.311	153.082	144.073	147.321	243.388	230.061	131.925	199.472	292.462	264.89	238.341	200.767	321.67	271.801	103.403	80.0473	172.507	150.989	367.003	295.803	272.949	153.545	161.297
Endogenous	MELK	NM_014791.2	23.616	45.5898	137.371	58.8397	59.8087	97.7097	72.5474	100.139	105.186	75.7452	250.409	39.9039	92.1381	106.299	238.54	41.3714	60.2008	58.0266	45.0643	156.997	82.6438	117.249	65.7225	156.561	118.797	222.972	148.149	94.9	131.925	88.1644	102.022	73.0732	49.4308	93.3802	45.2132	33.4993	82.5021	78.4302	83.6914	27.3918	54.0145	62.5588	40.1967	31.2296	33.6827
Endogenous	MIA	NM_006533.2	18.5554	19.8216	12.2267	6.822	64.8772	52.1119	36.2737	25.0348	17.1234	28.1843	21.4636	13.3013	27.0994	427.9	378.173	12.7875	13.5937	23.5733	24.5805	54.9488	11.3302	33.0702	23.1962	27.8331	20.2208	43.7981	28.2189	31.6333	27.0616	14.3267	20.4043	28.9248	13.0283	11.6725	3.10625	7.99415	42.9011	15.3626	18.7879	9.35331	10.3589	24.7146	11.0217	9.36887	8.53927
Endogenous	MKI67	NM_002417.2	27.552	26.7592	50.3453	77.6002	40.5483	32.5699	48.3649	52.8512	78.2783	35.2303	71.5454	38.4259	51.4889	157.647	191.996	33.8494	48.549	41.7066	31.4085	86.3482	52.6521	81.1723	65.7225	83.4994	63.19	75.6513	52.9105	31.6333	115.012	80.45	54.4116	51.7602	60.16	78.2059	43.4875	31.5959	83.6022	81.6644	37.5757	15.3662	42.1757	37.8442	22.6917	31.2296	27.041
Endogenous	MLPH	NM_024101.5	165.312	140.734	40.2762	48.6067	43.5894	26.0559	139.049	122.392	136.987	63.4146	28.6182	65.7675	40.6491	8.10758	23.2722	95.5304	120.402	117.866	91.4942	94.198	2.66593	3.00638	47.681	41.7497	90.9936	47.7797	74.0747	66.1424	50.7405	52.8986	54.4116	59.372	26.8229	43.1883	31.7528	34.6413	38.501	33.1509	66.6115	26.0557	81.3917	69.5098	94.6567	131.685	80.1742
Endogenous	MMP11	NM_005940.3	671.931	786.919	233.746	284.818	368.989	306.157	436.796	831.711	442.761	1072.76	794.154	455.939	284.544	32.4303	52.3625	573.935	423.348	852.265	49.1611	47.099	248.598	210.447	344.076	285.29	85.9384	95.5595	84.6568	178.297	476.961	256.779	542.415	366.888	387.783	668.835	61.4348	10.2782	543.414	169.797	119.559	46.7666	560.123	433.278	116.7	5.20493	115.755
Endogenous	MMP2	NM_004530.2	971.067	1091.18	413.55	822.903	1219.49	1928.14	439.818	550.765	643.349	1631.16	722.609	775.908	986.419	285.567	215.268	851.499	1209.84	948.372	397.385	313.993	445.877	760.615	311.86	594.933	245.177	374.275	179.896	972.006	165.752	195.064	573.022	599.809	334.52	610.473	73.8598	44.5388	898.723	400.236	507.272	548.505	764.342	799.363	520.612	28.6271	466.339
Endogenous	MTDH	NM_178812.2	435.209	446.978	344.505	330.014	397.373	338.727	329.486	280.946	352.252	313.55	364.882	306.669	322.483	302.683	529.443	446.059	442.767	391.679	804.33	902.731	265.927	312.664	261.601	420.976	470.134	358.348	645.508	497.506	416.072	478.292	474.401	657.659	371.689	412.04	310.625	252.006	372.91	233.673	415.041	211.118	365.523	376.898	384.462	317.501	330.659
Endogenous	MUC1	NM_002456.4	1859.48	2027.75	895.426	1071.91	1251.93	749.108	820.692	1237.83	868.399	237.805	221.791	161.093	65.0386	23.4219	29.0903	1699.99	718.526	1914.88	875.34	604.437	203.277	81.1723	585.059	393.143	1392.71	1063.1	419.757	278.948	490.492	454.047	285.661	205.518	360.577	354.845	770.696	676.838	317.908	451.984	447.493	221.807	1263.79	1107.52	211.357	231.099	158.925
Endogenous	mybl1	XM_034274.14	8.99657	21.8038	29.4879	21.3187	9.12336	19.5419	12.0912	5.56329	26.9081	14.0921	50.0818	11.0844	16.2597	28.827	52.3625	20.3096	33.0134	29.0133	42.3331	78.4984	21.3274	39.083	20.6188	20.8749	42.9692	95.5595	31.7463	20.1303	98.0984	91.4705	59.5126	39.5813	29.5052	24.5123	18.9826	18.653	25.3007	16.1712	25.6198	5.34475	26.6373	23.9423	27.23	21.8607	18.0273
Endogenous	MYBL2	NM_002466.2	27.552	34.6879	156.79	165.433	50.6853	65.1398	78.593	66.7594	56.2625	21.1382	64.3909	56.161	35.2293	373.85	308.357	50.3979	77.6785	48.9599	20.4838	54.9488	155.29	102.217	967.796	664.516	118.797	151.303	42.3284	25.8818	84.5676	101.389	57.8123	76.1179	164.003	178.59	107.338	46.0615	227.706	263.59	22.2038	17.3704	102.11	92.6797	20.7467	17.1763	29.8874
Endogenous	MYC	NM_002467.3	60.1645	103.073	32.3648	110.005	91.2336	162.85	66.5017	58.4145	63.6011	163.821	193.173	149.27	268.284	123.415	209.45	135.397	163.125	163.2	445.181	996.929	315.246	378.804	130.156	153.082	60.6624	103.523	250.443	270.321	142.074	298.657	147.931	219.22	54.029	103.885	69.7181	65.0952	52.8014	28.2995	334.765	227.82	54.7544	105.809	85.5801	53.0903	138.526
Endogenous	NAT1	NM_000662.4	2204.72	2541.13	552.359	102.33	271.673	130.28	179.857	244.785	254.404	248.374	450.736	55.422	56.9088	9.90927	40.7264	744.686	656.383	714.452	146.118	94.198	11.9967	9.01915	51.547	55.6663	78.3556	43.7981	45.8558	28.7576	87.9503	111.308	98.6209	89.8191	350.231	92.2129	300.616	312.533	27.5007	18.5968	35.8677	13.3619	45.1354	84.9564	44.735	37.996	31.3106
Endogenous	ORC6L	NM_014321.2	14.6194	13.8752	42.4339	46.9012	26.3564	58.6258	19.6482	44.5063	24.462	19.3767	64.3909	19.213	32.5193	86.4809	110.543	23.3184	31.0714	29.0133	19.1182	23.5495	47.9867	30.0638	96.6507	83.4994	17.6932	39.8164	24.6916	31.6333	40.5924	48.4904	64.6137	50.2378	60.5432	73.5369	24.5049	12.1816	53.9014	69.536	23.9118	12.0257	31.0768	21.6253	22.0433	20.8197	21.8226
Endogenous	p27	NM_004064.2	142.82	176.413	56.099	52.8705	124.686	130.28	89.1728	175.244	129.648	197.29	107.318	51.7272	97.558	75.6708	34.9083	135.397	106.808	106.986	152.946	243.345	70.6472	96.2042	87.63	104.374	98.5764	91.5778	165.786	138.036	30.4443	12.1226	66.3141	95.9085	76.2537	124.896	78.3466	71.9473	51.7013	47.7049	158.843	74.8265	109.509	106.582	127.722	172.804	146.591
Endogenous	PABPC1	NM_002568.3	580.278	693.758	412.831	510.797	694.389	755.622	435.284	625.87	425.638	605.961	686.836	498.059	598.897	565.729	465.444	391.9	370.915	456.959	1880.41	1412.97	512.525	583.238	340.21	445.33	417.054	402.146	1418	1150.3	541.232	568.66	889.289	1251.38	299.267	480.908	233.659	187.672	686.418	563.565	520.936	458.312	433.596	504.332	451.24	300.845	373.356
Endogenous	PAX2	NM_000278.3	11.808	5.94649	10.0691	30.699	29.3975	58.6258	12.0912	25.0348	26.9081	12.3306	50.0818	8.86752	27.0994	11.711	40.7264	7.52208	11.6518	10.88	13.6559	23.5495	5.99834	30.0638	21.9075	31.3123	48.0244	55.743	17.6368	20.1303	40.5924	23.1431	18.704	13.7012	5.74777	10.5053	8.97362	15.6076	9.90026	14.554	23.9118	7.34903	5.9194	6.95098	8.42834	5.72542	3.79523
Endogenous	PDK1	NM_002610.3	92.2148	117.939	52.5029	46.9012	91.2336	65.1398	60.4561	72.3227	70.9397	54.607	42.9272	48.0324	62.3287	113.506	98.9069	71.4598	64.0847	63.4665	25.9461	54.9488	140.628	135.287	108.249	198.311	55.6072	59.7247	28.2189	34.5091	101.481	110.205	32.3069	31.9695	22.2247	45.5228	34.1688	31.2152	57.2015	79.2387	56.3636	56.1199	31.8168	47.1122	30.4717	31.2296	55.5052
Endogenous	PGR	NM_000926.4	698.921	1097.13	9.34983	3.411	260.523	182.391	60.4561	114.047	205.48	84.5528	121.627	152.965	230.345	10.8101	5.81805	69.9553	198.08	45.3332	32.774	78.4984	5.99834	18.0383	20.6188	17.3957	250.232	286.678	571.434	405.482	84.5676	199.472	472.7	193.339	211.135	138.903	113.896	187.672	18.7005	8.08558	191.295	41.4218	1448.03	972.365	660.652	1352.24	723.466
Endogenous	PHGDH	NM_006623.3	96.7131	79.2866	115.794	86.1277	119.617	136.794	418.659	319.889	340.021	84.5528	78.6999	145.575	100.268	795.444	616.714	92.5216	64.0847	76.1599	103.784	86.3482	333.241	162.345	199.745	208.749	55.6072	83.6145	172.841	238.688	104.864	139.961	105.422	159.848	68.59	98.0492	142.888	105.066	66.0017	65.4932	81.9834	35.409	68.0731	74.1438	53.8117	30.1886	28.9386
Endogenous	PI3K	NM_006219.1	95.5885	123.885	63.2912	75.8947	79.0691	52.1119	72.5474	83.4493	102.74	72.2221	178.864	50.2493	65.0386	61.2573	81.4527	81.2385	79.6204	97.9198	57.3546	78.4984	67.9812	90.1915	83.7639	93.9369	113.742	103.523	116.403	120.782	87.9503	96.9808	98.6209	106.565	40.6176	67.7006	37.6202	36.164	64.9017	41.2365	136.639	55.4518	92.4906	75.6885	92.0634	71.828	76.8534
Endogenous	PLEKHF2	NM_024613.2	415.529	492.568	837.17	503.122	546.388	351.755	580.379	737.135	613.995	373.441	493.663	230.556	444.431	169.358	157.087	347.52	376.741	355.413	1786.19	1138.23	127.298	156.332	291.241	344.435	1018.62	780.402	507.941	353.718	815.231	833.153	724.354	854.043	356.362	340.838	307.174	298.829	542.314	221.545	681.487	257.216	290.79	488.113	272.3	240.988	215.379
Endogenous	POLR2K	NM_005034.3	421.714	456.889	473.965	272.88	415.62	416.895	341.577	292.073	327.79	322.357	386.345	335.488	292.674	772.022	1099.61	406.192	446.651	391.679	1503.51	973.38	311.247	288.613	268.045	264.415	543.434	605.21	412.702	373.848	520.936	556.538	581.523	648.524	348.315	463.399	305.793	273.324	382.81	274.91	360.385	188.402	393.64	444.09	282.025	281.587	256.652
Endogenous	PPARG	NM_015869.3	21.3668	29.7325	28.7687	25.5825	25.3427	97.7097	18.1368	13.9082	19.5696	49.3224	114.473	36.2091	62.3287	16.2152	40.7264	21.814	25.2455	27.1999	20.4838	70.6485	13.9961	51.1085	19.3301	24.354	22.7484	35.8348	49.3831	46.0121	30.4443	20.939	79.917	118.744	7.28051	17.5088	14.1507	11.4202	28.6007	38.0022	17.0799	64.8051	23.6776	20.0806	18.1533	7.80739	14.2321
Endogenous	PTEN	NM_000314.3	543.168	614.471	216.485	243.886	543.347	442.951	485.16	525.731	528.378	408.672	314.8	333.271	357.712	242.327	139.633	440.794	497.142	429.759	271.751	321.843	217.94	333.708	238.405	344.435	283.091	238.899	373.901	379.6	307.826	326.208	316.267	362.321	113.039	169.252	36.5847	45.6809	364.109	227.205	351.845	178.381	461.713	418.603	359.177	329.992	298.874
Endogenous	PTPN12	NM_002835.3	114.144	117.939	66.1681	75.8947	90.2199	97.7097	86.15	111.266	90.5092	128.591	107.318	56.161	81.2983	95.4893	34.9083	81.9907	87.3883	90.6665	72.376	117.748	56.651	93.1979	52.8357	59.1454	98.5764	71.6696	56.4379	69.0182	84.5676	83.7562	95.2202	82.2073	32.5707	40.8538	37.6202	33.4993	82.5021	66.3018	64.9035	78.167	79.1719	83.4118	62.24	46.3239	58.3517
Endogenous	PTTG1	NM_004219.2	41.6091	59.4649	183.401	104.888	63.8635	71.6538	60.4561	66.7594	136.987	33.4688	35.7727	66.5064	86.7182	121.614	191.996	67.6987	67.9687	70.7199	99.6877	78.4984	111.969	111.236	118.558	163.52	85.9384	83.6145	95.2389	77.6454	145.456	121.226	61.213	76.1179	104.226	154.077	79.7271	54.0557	128.703	89.75	63.1955	38.0813	67.3332	64.1035	74.5584	97.3321	56.9284
Endogenous	rad54b	NM_012415.2	11.808	18.8306	44.5915	33.2572	29.3975	52.1119	31.7395	30.5981	26.9081	17.6152	42.9272	14.0402	21.6795	17.116	40.7264	23.3184	25.2455	18.1333	51.8922	47.099	18.6615	36.0766	54.1244	45.2289	17.6932	19.9082	21.1642	40.2606	60.8887	62.8171	59.5126	51.7602	30.6548	32.6831	25.8854	17.511	34.1009	28.2995	10.2479	10.0214	17.7582	33.9826	12.9667	10.9303	12.8089
Endogenous	RPL30	NM_000989.2	5463.16	7559.97	5810.56	4453.06	7422.36	6572.61	4588.62	4739.92	5070.96	6073.71	6675.19	7498.23	8476.7	6161.76	6952.57	6350.89	5738.5	5918.71	22552.6	18439.3	5785.74	6084.92	3702.37	4968.22	6134.49	6434.34	14906.7	11695.7	5720.15	6855.88	8962.6	11772.4	4275.19	5663.51	2287.58	1805.54	5712.45	5477.98	7334.1	3297.04	4303.4	5484.32	5043.39	3256.2	4616.42
Endogenous	RRM2	NM_001034.1	102.336	126.859	407.077	334.278	169.289	123.766	176.834	155.772	198.142	73.9837	78.6999	193.608	116.528	360.337	354.901	142.92	110.692	163.2	71.0104	164.847	138.628	165.351	377.582	194.832	164.294	171.211	194.005	253.067	165.752	184.043	125.827	98.9533	262.098	192.597	140.817	73.47	286.007	359	80.2754	45.4304	105.809	112.76	75.2067	87.4428	82.0718
Endogenous	SCUBE2	NM_020974.1	10238.7	11361.8	69.0449	70.7782	634.581	332.213	2425.8	3006.96	1523.98	2716.26	1881.64	689.45	563.668	15.3143	98.9069	1640.57	1491.43	1708.16	416.503	227.645	33.9906	48.1021	64.4338	48.708	48.0244	31.8532	148.149	155.291	591.973	478.292	2130.55	2871.17	706.209	929.133	492.513	349.839	64.9017	26.6824	58.0716	26.0557	1083.99	659.571	254.147	19.7787	158.451
Endogenous	SFRP1	NM_003012.3	12.9326	27.7503	18.6997	14.4967	176.385	169.364	24.1825	27.8164	29.3543	93.3603	114.473	19.213	24.3895	465.736	337.447	30.8405	75.7365	67.0932	45.0643	62.7987	427.215	186.396	19.3301	31.3123	7.5828	35.8348	14.1095	43.1364	20.2962	12.1226	59.5126	22.8354	5.36458	8.17076	8.28334	12.1816	44.0011	11.3198	6.83195	10.0214	26.6373	37.8442	7.13167	6.76641	28.9386
Endogenous	SLC39A6	NM_012319.3	7088.17	8501.5	1324.08	1147.8	259.509	247.531	1618.71	4709.32	5489.26	805.013	1559.69	1448.36	4151.63	429.702	564.351	2738.79	9410.75	2321.06	4125.43	1389.42	177.284	219.466	439.438	438.372	1994.28	1429.41	1008.83	1314.22	1901.08	1635.45	1229.36	1333.59	2688.04	1676.17	4032.61	1775.84	484.013	428.536	454.325	238.509	2700.73	2457.56	1638.34	747.428	999.094
Endogenous	SLC7A5	NM_003486.5	78.7199	71.3579	188.435	149.231	149.015	71.6538	9.06842	41.7246	61.1549	35.2303	50.0818	38.4259	29.8094	227.913	157.087	38.3626	60.2008	41.7066	42.3331	62.7987	174.618	123.262	67.0111	146.124	78.3556	119.449	35.2737	31.6333	57.506	94.7767	49.3105	30.4472	67.0573	100.384	30.7174	30.4539	125.403	309.678	40.9917	27.3918	221.977	284.218	34.3617	36.955	47.9148
Endogenous	snai1	NM_005985.2	36.5485	20.8127	14.3844	33.2572	19.2604	19.5419	22.671	33.3797	19.5696	36.9918	35.7727	22.9078	32.5193	18.9177	29.0903	21.814	66.0267	29.0133	12.2903	47.099	24.6599	63.134	36.0829	52.1871	42.9692	107.504	28.2189	37.3848	16.9135	29.7555	22.1047	10.6565	11.4955	17.5088	12.0799	13.7043	37.401	25.0653	23.9118	32.0685	10.3589	40.9336	16.2083	5.20493	20.3994
Endogenous	snai2	NM_003068.3	202.423	245.788	92.7791	144.967	173.344	234.503	110.332	166.899	97.8478	197.29	157.4	122.667	116.528	63.9598	75.6347	128.628	184.486	159.573	77.8384	102.048	80.6444	204.434	118.558	125.249	106.159	107.504	70.5473	115.03	162.37	116.818	221.047	165.937	62.0759	108.554	45.5584	29.6926	203.505	95.4099	121.267	139.632	133.926	119.711	89.4701	28.6271	78.2766
Endogenous	SPDEF (PDEF)	NM_012391.1	399.223	556.988	532.221	335.983	435.894	241.017	430.75	481.224	508.809	199.051	157.4	108.627	113.818	23.4219	58.1805	311.414	347.611	308.266	282.676	109.898	7.33131	12.0255	337.633	236.582	409.471	175.192	246.916	209.93	213.11	241.35	382.581	356.232	239.874	305.82	262.651	293.499	358.609	328.275	305.73	96.2055	364.783	312.022	145.875	137.41	114.331
Endogenous	SRC1	NM_005417.3	91.0902	77.3044	61.1335	74.1892	119.617	84.6818	55.9219	36.1614	51.3701	105.691	150.245	107.888	73.1685	56.7531	69.8166	118.097	180.602	155.946	68.2793	94.198	59.9834	54.1149	32.2169	62.6246	68.2452	75.6513	70.5473	63.2667	91.333	90.3685	69.7148	70.0285	61.3095	70.0351	61.0896	56.3397	102.303	62.259	76.8594	158.338	110.989	85.7288	64.8334	36.4345	54.5564
Endogenous	TFF3	NM_003226.2	2643.87	4510.41	3090.48	625.065	803.87	475.521	1621.74	3112.66	2274.96	797.967	887.163	140.402	92.1381	3.60337	29.0903	627.341	1044.78	337.279	191.182	251.195	5.33186	24.0511	1087.64	984.597	3697.88	4375.83	786.603	416.985	87.9503	76.0418	392.783	92.8638	526.496	254.461	6123.11	6578.42	128.703	169.797	256.198	56.788	831.675	1011.75	498.569	4253.47	1305.56
Endogenous	TGFB3	NM_003239.2	170.372	243.806	84.8677	70.7782	325.4	325.699	117.889	178.025	134.541	169.106	93.009	79.8077	113.818	18.0168	52.3625	261.016	349.553	252.053	200.741	125.597	70.6472	60.1277	101.805	114.812	37.914	91.5778	70.5473	109.279	67.6541	72.7356	198.942	191.817	34.4866	59.5298	129.772	141.991	192.505	73.5788	105.895	98.2098	108.029	116.622	105.678	42.1599	85.8671
Endogenous	TIMP3	NM_000362.4	6412.86	5457.89	1147.15	2489.18	2174.4	1250.68	2276.17	3260.09	1533.76	3204.2	1316.44	2432.66	2403.72	735.087	959.979	1959.5	2724.57	2078.08	686.889	1428.67	580.506	547.162	1741	1367.3	722.894	716.696	289.244	408.358	1640.61	1586.96	3334.41	1916.65	1023.49	1131.07	685.101	318.624	1581.84	2008.46	445.785	661.413	2194.62	2309.27	1699.93	29.1476	1258.59
Endogenous	TMEM45B	NM_138788.3	12.3703	10.9019	5.75374	20.466	7.09595	0	15.114	19.4715	22.0158	14.0921	28.6182	8.86752	5.41989	0.900842	5.81805	8.27429	5.82589	3.62666	6.82793	0	0.666483	6.01277	1.28868	10.4374	10.1104	23.8899	7.05473	5.75151	13.5308	18.7349	25.5054	19.7907	3.44866	3.50176	3.79653	5.32943	19.8005	33.9594	8.53993	5.34475	6.65932	11.585	32.4167	100.455	62.6213
Endogenous	TNFRSF21	NM_014452.3	65.7874	65.4114	26.6111	50.3122	84.1377	149.822	78.593	102.921	102.74	38.7533	78.6999	77.5908	70.4585	104.498	133.815	50.3979	54.3749	74.3465	28.6773	62.7987	61.9829	90.1915	42.5263	48.708	22.7484	55.743	45.8558	40.2606	54.1232	54.0007	28.9061	41.1037	75.1042	86.3766	23.8146	43.3968	128.703	101.07	51.2396	36.0771	44.3955	58.6972	29.175	24.4632	37.4779
Endogenous	TNFSF8	NM_001244.2	7.30971	18.8306	13.6651	28.9935	17.233	45.5979	16.6254	25.0348	31.8005	29.9458	93.009	28.8195	35.2293	6.3059	29.0903	25.5751	21.3616	54.3999	23.2149	62.7987	32.6576	90.1915	20.6188	20.8749	27.8036	39.8164	17.6368	20.1303	27.0616	17.6329	13.6029	28.9248	13.7946	18.676	10.009	9.13617	24.2006	12.9369	22.2038	20.0428	21.4578	13.1296	32.4167	24.9836	35.5803
Endogenous	TP53	NM_000546.2	144.507	154.609	28.0495	47.754	143.946	110.738	87.6614	114.047	61.1549	93.3603	71.5454	99.0207	70.4585	45.943	17.4542	106.814	87.3883	112.426	84.6663	78.4984	147.293	105.223	59.2791	118.291	98.5764	139.358	98.7663	89.1485	74.4195	81.5521	154.733	181.161	49.814	99.2164	109.754	69.6633	60.5016	38.0022	148.595	60.7965	152.424	136.703	114.755	90.5657	104.369
Endogenous	TRPV6	NM_018646.2	6.74742	3.96433	48.1876	41.7847	44.6031	26.0559	15.114	13.9082	19.5696	14.0921	42.9272	14.0402	5.41989	81.0758	40.7264	6.01766	13.5937	14.5066	19.1182	47.099	9.99724	27.0574	11.5981	13.9166	17.6932	35.8348	45.8558	40.2606	20.2962	16.5308	15.3032	7.61179	14.561	51.3591	11.3896	14.8463	25.3007	11.3198	167.383	46.0985	14.0586	11.585	8.42834	6.24591	6.16725
Endogenous	tspyl5	NM_033512.2	57.3531	80.2777	10.7883	25.5825	90.2199	45.5979	16.6254	33.3797	31.8005	63.4146	50.0818	32.5143	46.069	136.928	238.54	103.805	112.634	134.186	34.1396	70.6485	25.3263	78.1659	127.579	111.333	235.067	155.284	91.7116	83.397	77.8022	98.0829	173.437	252.711	158.638	170.419	9.66389	10.6589	138.604	98.6441	100.771	56.788	207.179	158.328	145.875	102.537	116.703
Endogenous	TYMS	NM_001071.1	91.6525	116.948	170.455	179.077	89.2062	143.308	252.404	222.531	232.389	77.5067	107.318	116.017	89.4281	420.693	360.719	100.044	104.866	105.173	88.763	180.546	356.568	384.817	289.952	264.415	121.325	171.211	109.348	94.9	368.715	350.453	243.152	203.996	163.237	187.928	222.615	115.344	107.803	147.966	100.771	56.1199	110.249	113.533	112.81	148.34	124.768
Endogenous	UBE2C	NM_007019.2	107.396	146.68	372.555	184.194	115.563	91.1957	134.515	105.702	173.68	47.5609	42.9272	69.4623	56.9088	461.231	523.625	105.309	196.138	128.746	120.171	133.447	140.628	96.2042	863.413	507.955	88.466	107.504	119.93	184.048	270.616	204.982	88.4188	97.4309	241.406	187.928	177.747	111.537	259.607	278.144	70.0275	46.7666	129.487	126.662	68.7234	71.828	59.3005
Endogenous	UBE2T	NM_014176.3	71.9725	104.064	124.425	127.06	81.0966	71.6538	113.355	105.702	129.648	47.5609	50.0818	56.8999	46.069	173.863	221.086	130.884	110.692	128.746	81.9351	78.4984	93.3076	66.1404	109.537	93.9369	171.877	238.899	49.3831	77.6454	162.37	178.533	88.4188	88.2968	164.769	196.098	110.79	95.5491	204.605	122.901	25.6198	22.0471	110.249	120.484	49.2734	59.3362	46.0172
Endogenous	vav1	NM_005428.2	15.744	28.7414	16.542	35.8155	23.3153	32.5699	21.1596	41.7246	29.3543	35.2303	28.6182	32.5143	46.069	36.9345	34.9083	24.0707	21.3616	34.4533	15.0214	31.3993	45.3208	72.1532	28.3509	48.708	40.4416	55.743	52.9105	34.5091	16.9135	25.3473	27.2058	24.3577	17.2433	42.0211	11.7347	9.51684	23.1006	21.0225	35.8677	38.0813	15.5384	23.1699	22.0433	31.7501	28.4642
Endogenous	VDR	NM_000376.2	79.2822	94.1528	123.705	115.974	82.1103	104.224	52.8991	125.174	97.8478	89.8373	100.164	58.3779	62.3287	33.3312	17.4542	72.212	102.924	110.613	79.2039	125.597	56.651	69.1468	82.4753	86.9786	113.742	79.6329	105.821	97.7758	87.9503	52.8986	88.4188	89.8191	40.2344	72.3696	29.3368	26.2665	94.6025	71.1531	99.0632	36.0771	95.4503	96.5414	65.4817	80.6764	61.6725
Endogenous	VEGFA	NM_001025366.1	1108.83	1222	187.716	323.192	271.673	208.447	557.708	737.135	572.41	287.127	364.882	166.266	146.337	388.263	674.894	221.901	231.093	224.853	232.149	408.191	176.618	144.306	157.218	114.812	265.398	274.733	253.97	241.564	480.344	564.252	204.043	264.89	158.255	210.105	300.961	326.618	298.108	258.739	208.374	209.781	109.509	355.272	166.622	212.882	264.717
Endogenous	vim	NM_003380.2	4362.77	5797.83	2427.36	4198.94	3754.77	7562.73	2344.19	4050.07	2683.48	6322.08	4471.59	4988.72	4872.48	3052.05	2333.04	3144.23	4938.41	3093.54	1768.43	1475.77	2972.51	4966.54	1965.23	2849.42	1013.57	1640.44	790.13	3010.92	4465.17	5348.27	3652.38	3027.97	1605.16	2385.86	805.209	755.257	3747.8	2400.61	1856.58	9419.45	2599.36	2960.35	4197.31	874.948	3574.16
Endogenous	XBP1	NM_005080.2	6864.38	7753.24	2277.04	2850.74	4747.19	2501.37	2894.34	5296.25	3681.52	1687.53	2332.38	1181.6	1338.71	225.211	232.722	2295.74	1747.77	2335.57	6333.58	4945.4	617.829	619.315	1570.9	1617.8	1726.35	1389.59	5601.46	4451.67	1802.98	2145.7	2327.79	2295.72	1204.73	1746.21	1550.36	1487.29	1064.83	1360.8	6106.05	2832.72	2002.98	2496.17	1305.74	1444.89	1290.38
Endogenous	YWHAZ	NM_003406.2	1801.56	1956.4	1695.2	1473.55	1968.62	1315.82	1265.04	1257.3	1323.39	1328.18	1323.59	1551.82	1677.45	1798.08	2443.58	1672.16	1990.51	1570.34	3939.71	4293.86	1169.01	1217.58	1447.18	1475.16	1688.44	1540.9	1365.09	1363.11	4306.18	3788.86	4830.73	8073.06	1628.92	1739.21	1901.37	1402.02	1653.34	1160.28	1007.71	865.849	1775.08	2129.32	1567.02	1386.07	1431.75
Endogenous	ZWINT	NM_007057.3	71.9725	77.3044	161.105	117.679	81.0966	52.1119	123.935	133.519	119.864	52.8455	100.164	70.9402	70.4585	120.713	98.9069	68.4509	73.7945	85.2265	50.5267	102.048	75.3125	57.1213	157.218	153.082	78.3556	135.376	95.2389	89.1485	152.222	152.084	86.7184	86.7744	209.985	295.315	61.7799	34.6413	100.103	92.1756	58.0716	41.4218	112.469	100.403	58.35	59.3362	47.4404
Normalized nanostring gene expression values for the 147 transcripts.
